# Supplementary material for: Transcriptomic Changes Induced by Low and High Concentrations of Heavy Metal Exposure in Ulva pertusa
Source: Toxics. 2023 Jun 22;11(7):549. doi: 10.3390/toxics11070549 (PMC10383703; doi:10.3390/toxics11070549)
Supplement: Supplementary file 1 [file toxics-11-00549-s001.zip]

Archive with 1 entries (1 files):
- toxics-2397794-supplementary.pdf
